# Supplementary material for: Lung injury-induced activated endothelial cell states persist in aging-associated progressive fibrosis
Source: Nat Commun. 2024 Jun 27;15:5449. doi: 10.1038/s41467-024-49545-x (PMC11211333; doi:10.1038/s41467-024-49545-x)
Supplement: Supplementary file 4 — Source Data [file 41467_2024_49545_MOESM4_ESM.xlsx]

## Sheet: Fig 1
Fig 1D			Fig 1E				Fig 1H
Canonical pathways (activated EC)	-log10(p-valu)		Upstream regulators (activated EC)	-log10(p-valu)			Fluorescence intensity (AU)
Leukocyte Extravasation	1.57		STAT3	9.67985
TGF-β Signaling	1.72		NFKBIA	9.89963				Youn		Aged
Wound Healing Signaling	1.78		NFAT5	9.93181			Bleo (days)	0	60	0	60
Toll-like Receptor Signaling	1.96		TP53	14.1656				0.15	0.3	0.04	7.36
Glycolysis I	2.03		RRP1B	16.1506				0.14	0.2	0.01	1.69
HIF1α Signaling	2.11		CTNNB1	48.2684				0.17	0.99	0.14	5.97
Pathogen Induced Cytokine Storm	2.19		MYCN	48.8268							3.92
IPF Signaling Pathway	2.5		MYC	51.6421							1.86
Antigen Presentation Pathway	4.1		YAP1	59.1152							3.53
mTOR Signaling	20.5		MLXIPL	74.0278

## Sheet: Fig 2
Fig 2B							Fig 2F			Fig 2G
							Canonical pathways in venous C4	-log10(p-valu)		Upstream TF regulators in venous C4	-log10(p-valu)
	Cluster 1	Cluster 2	Cluster 3	Cluster 4			VEGF Signaling	3.84		HIF1A	21.8268
YS	55.16	44.58	0.26	0	100		Leukocyte Extravasation	5.84		NFE2L2	23.4763
YB	7.71	71.3	18.56	2.43	100		Pulmonary Fibrosis Pathway	6.84		NFKBIA	27.2495
AS	70.88	28.44	0.68	0	100		Neutrophil Extracellular Trap	6.97		TP53	40.2175
AB	0.61	6.61	44.12	48.66	100		Actin Cytoskeleton Signaling	7.07		CTNNB1	72.1169
							Rho Family GTPases	7.76		YAP1	79.4437
							Sirtuin Signaling Pathway	12		MYCN	79.8125
							Mitochondrial Dysfunction	13.2		MYC	94.1568
							Oxidative Phosphorylation	20.1		MLXIPL	98.5482
							mTOR Signaling	36

## Sheet: Fig 4
Fig 4C
CD31+
Normal Lung	IPF Area #1	IPF Area #2	IPF Area #3
32.9	2.29	6.72	9.23
	4.31	8.74	16.7
CD31+ DARC+ Pselectin+
Normal Lung	IPF Area #1	IPF Area #2	IPF Area #3
3.65	18.6	23.7	5.15
	22.6	9.41	11.3
Thy-1+
Normal Lung	IPF Area #1	IPF Area #2	IPF Area #3
5.12	9.33	8.44	3.32
	11.98	4.07	7.21
CTHRC1+
Normal Lung	IPF Area #1	IPF Area #2	IPF Area #3
0.2	0.6	0.342	0.048
	0.64	0.54	0.52

## Sheet: Fig 5
Fig 5B						Fig 5C					Fig 5G
gCap EC composition							aCap EC composition				TEKlow ECs
	gCap Q	gCap A1	gCap A2	gCap A3			aCap Q	aCap A1	aCap A2		Normal	IPF
YS	99.8723	0.127741	0	0		YS	99.6109	0.389105	0		34.4	93.8
YB	20.0813	51.7702	14.3355	13.8131		YB	34.0278	52.0833	13.8889		32.5	49.6
AS	98.4607	1.12125	0.418092	0		AS	97.8962	1.82328	0.280505		30.2	43.8
AB	1.90687	2.26613	56.8191	39.0079		AB	1	59	40		54.5	76.6
											19.9	70.9
												86.7
												52.1

## Sheet: Fig 6
Fig 6G
EGFP+
54.0816	68.3077	66.6667
CAR4+
38.4354	28	30.4762
EGFP+CAR4+
7.48299	3.69231	2.85714

## Sheet: Fig 7
Fig 7B
Area of TrkB coverage/Total nuclei
Young
317.659	284.781	249.657	239.738
Aged
349.238	653.115	753.516	1078.4

## Sheet: Fig 8
Fig 8A								Fig 8B										Fig 8I				Fig 8J			Fig 8L
																						Healthy	IPF
	DMSO			TRULI					scrRNA				Y/T siRNA						Cluster 1	Cluster 2		0.17206	0
NTRK2	0.658676	1.34132	0.645387	5.51086	4.70961	2.38906		NTRK2	1.11926	0.880739	1.30799	0.692013	0.138203	0.084014	0.120855	0.579726		YS	77.99	22.01		0	0		DMSO	2148.84	3334.88	4120.93
KIT	0.969364	0.965306	1.06533	0.332775	0.302739	0.151909		KIT	1.21809	0.781913	1.02337	0.976629	3.89214	2.79592	2.85829	2.75834		YB	70.26	29.74		0	0		TRULI	5906.98	7023.26	6795.35
PLVAP	0.399367	1.29486	1.30577	0.438893	0.450536	0.234382		PLVAP	0.985349	1.01465	1.15498	0.845023	1.1162	0.972699	4.11758	2.85616		AS	51.53	48.47		0	0		BDNF	2204.65	6609.3	6274.42
TEK	1.06647	0.953652	1.04635	0.438843	0.320949	0.37833		TEK	1.12123	0.878766	0.577111	1.42289	1.79021	1.2374	1.46211	1.64683		AB	36.7	63.3		0	0		TRULI+BDNF	22032.6	11795.4	9688.37
																						0.118577	0
																						0.116466	0
																						0.045877	0
																						0.228468	0
																						0.168821	0
																						0.391188	0
																						0.43187	0.240284
																						0.149001	0
																						0	0.351311
																						0.169296	0.071766
																						0.562022	0
																						0	0
																						0	0
																						0.323594	0
																						0.197094	0
																						0.139665	0
																						0	0
																						0	0
																							0

## Sheet: Fig S10
Fig S10A
	ATII	intAE	ATI
YS	84.2927	0.585366	15.122
YB	37.7193	57.0175	5.26316
AS	85.8491	0.943396	13.2075
AB	27.1429	71.4286	1.42857
